# Supplementary material for: The role of Bacillus Calmette-Guérin administration on the risk of dementia in bladder cancer patients: a systematic review and meta-analysis
Source: Front Aging Neurosci. 2023 Aug 24;15:1243588. doi: 10.3389/fnagi.2023.1243588 (PMC10484104; doi:10.3389/fnagi.2023.1243588)
Supplement: Supplementary file 1 [file Data_Sheet_1.xlsx]

## Sheet: Total
	Sequence	Author	year	hr	lci	uci	region	period	outcome
	1	Ofer N. Gofrit	2019	0.209293	0.12	0.35	Israel	follow- up> 5 years	AD
	2.1	Danielle Klinger (CHS)	2021	0.787	0.612	1.012	Israel	follow- up> 5 years	AD
	2.1	Danielle Klinger (HUH)	2021	0.251	0.117	0.536	Israel	follow- up≤ 5 years	AD
	3	Joseph I. Kim	2021	0.41	0.21	0.8	USA	follow- up≤ 5 years	ADRD
	4	Dimitrios Makrakis	2022	0.73	0.67	0.79	USA	follow- up≤ 5 years	AD
	5	Marc S. Weinberg	2023	0.8	0.69	0.99	USA	follow- up> 5 years	ADRD
	Sequence	Author	year	hr	lci	uci	region	period	outcome
	1	Ofer N. Gofrit	2019	0.209293	0.12	0.35	1	0	1
	2.1	Danielle Klinger (CHS)	2021	0.787	0.612	1.012	1	0	1
	2.1	Danielle Klinger (HUH)	2021	0.251	0.117	0.536	1	1	1
	3	Joseph I. Kim	2021	0.41	0.21	0.8	0	1	0
	4	Dimitrios Makrakis	2022	0.73	0.67	0.79	0	1	1
	5	Marc S. Weinberg	2023	0.8	0.69	0.99	0	0	0

## Sheet: Age
	Sequence	author	year	hr	lci	uci	group	group
	2.1	Danielle Klinger (CHS)	2021	0.996	0.637	1.464	1	<75
	2.1	Danielle Klinger (CHS)	2021	0.694	0.506	0.953	0	>75
	4	Dimitrios Makrakis	2022	0.73	0.67	0.79	1	<75
	4	Dimitrios Makrakis	2022	0.68	0.62	0.75	0	>75

## Sheet: Gender
	Sequence	author	year	hr	lci	uci	group	group
	2.1	Danielle Klinger (CHS)	2021	0.836	0.635	1.1	1	male
	2.1	Danielle Klinger (CHS)	2021	0.588	0.313	1.106	0	female
	3.1	Joseph I. Kim	2021	0.34	0.15	0.81	1	male
	3.1	Joseph I. Kim	2021	0.75	0.25	2.24	0	female

## Sheet: Dose
	Sequence	author	year	hr	lci	uci	group	group
	3	Joseph I. Kim	2021	0.51	0.24	1.06	1	≤ 6 doses
	3	Joseph I. Kim	2021	0.23	0.06	0.96	0	> 6 doses
	5	Marc S. Weinberg	2023	0.85	0.76	0.95	1	≤ 6 doses
	5	Marc S. Weinberg	2023	0.73	0.65	0.83	0	> 6 doses
	5	Marc S. Weinberg	2023	0.55	0.47	0.64	0	> 6 doses

## Sheet: Race
	Sequence	author	year	hr	lci	uci	group	group
	4	Dimitrios Makrakis	2022	2.48	1.51	4.05	1	Non-Hispanic black
	4	Dimitrios Makrakis	2022	1.57	0.87	2.84	2	Hispanic
	4	Dimitrios Makrakis	2022	0.99	0.54	1.8	3	Other
	5	Marc S. Weinberg	2023	1.21	0.99	1.48	1	Non-Hispanic black
	5	Marc S. Weinberg	2023	1.08	0.87	1.35	2	Hispanic
	5	Marc S. Weinberg	2023	0.82	0.65	1.03	3	Other
